# Supplementary material for: Comparison of Three Interfacial Conductive Networks Formed in Carbon Black-Filled PA6/PBT Blends
Source: Polymers (Basel). 2021 Aug 30;13(17):2926. doi: 10.3390/polym13172926 (PMC8434115; doi:10.3390/polym13172926)
Supplement: Supplementary file 1 [file polymers-13-02926-s001.zip]

Archive with 1 entries (1 files):
- polymers-1354448-SI.pdf
